# Supplementary material for: An Engineered Plant Metabolic Pathway Results in High Yields of Hydroxytyrosol Due to a Modified Whole-Cell Biocatalysis in Bioreactor
Source: Metabolites. 2023 Nov 3;13(11):1126. doi: 10.3390/metabo13111126 (PMC10672836; doi:10.3390/metabo13111126)
Supplement: Supplementary file 1 [file metabolites-13-01126-s001.zip]

Archive with 1 entries (1 files):
- metabolites-2674471-supplementary.pdf
